# Supplementary material for: Evaluation of Current Equine Influenza Vaccination Protocols Prior to Shipment, Guided by OIE Standards
Source: Vaccines (Basel). 2020 Feb 29;8(1):107. doi: 10.3390/vaccines8010107 (PMC7157717; doi:10.3390/vaccines8010107)
Supplement: Supplementary file 1 [file vaccines-08-00107-s001.zip]

Archive with 2 entries (2 files):
- Supplementary Data/Table S1_Trial A.xlsx
- Supplementary Data/Table S2_Trial B.xlsx
