# Supplementary material for: Evaluation of Current Equine Influenza Vaccination Protocols Prior to Shipment, Guided by OIE Standards
Source: Vaccines (Basel). 2020 Feb 29;8(1):107. doi: 10.3390/vaccines8010107 (PMC7157717; doi:10.3390/vaccines8010107)
Supplement: Supplementary file 1 [file vaccines-08-00107-s001.zip › Supplementary Data/Table S1_Trial A.xlsx]

## Sheet: Trial A
Country	Type	Gender	Age	TNV	Vac Type	D01	D71	D141	D211
Japan	S	M	14	12	W	120.76	132.25	134.21	133.22
Japan	S	M	14	12	W	135.47	134.91	136.59	143.92
Japan	S	M	14	4	W	200.33	203.59	214.28	216.66
Japan	S	M	15	19	W	147.8	151.33	147.98	151.63
Japan	S	M	18	25	W	146.08	160.14	162.93	168.44
Japan	S	F	13	14	W	175.58	179.42	176.99	186.73
Japan	S	M	16	30	W	136.18	147.27	152.66	157.7
Japan	S	F	13	22	W	136.43	146.37	144.91	159.95
Japan	S	M	10	17	W	79.05	94.43	95.81	98.34
Japan	S	M	10	U	W	119.42	118.55	115.9	116.55
Japan	S	M	7	11	W	149.41	160.39	162.59	172.53
Japan	S	M	10	17	W	156.75	159.9	155.69	163.52
Japan	S	M	15	27	W	105.57	109.28	107.54	117.87
Japan	S	F	6	6	W	128.11	151.23	141.87	N/A
Japan	S	M	8	11	W	163.69	175.67	172.41	171.6
Japan	S	M	20	40	W	133.03	136.18	150.32	149.19
Japan	S	M	19	27	W	124.34	130.79	123.49	131.55
Japan	S	M	11	5	W	197.29	193.31	196.59	197.64
Japan	S	M	12	19	W	173.7	177.92	174.59	178.79
Japan	S	M	14	28	W	164.59	172.15	174.47	181.34
Japan	S	F	9	12	W	160.7	171.1	173.42	179.59
Japan	S	M	9	15	W	168.36	173.78	171.09	180.68
Japan	S	M	15	25	W	97.3	95.02	98.33	98.92
Japan	S	F	11	19	W	88.68	94.57	97.59	96.86
Japan	S	M	15	30	W	128.6	126.63	129.31	139.12
Japan	S	M	11	6	W	177.99	179.69	173.78	179.46
Japan	S	M	17	33	W	111.88	113.31	116.96	117.64
Germany	S	M	3	8	W	83.7	172.8	193.4	194.3
Germany	S	M	4	10	W	98.3	196.4	198.7	195.6
Germany	S	M	4	9	W	140.2	184.1	210.3	206.1
Germany	S	M	4	9	W	142	211.4	N/A	249.4
Germany	S	M	3	7	W	83.4	N/A	N/A	193.6
Germany	S	M	3	7	W	107.7	175.2	214.8	211.9
Germany	S	M	3	7	W	86.6	197.7	213.9	N/A
Germany	S	M	4	9	W	74.4	138.1	160.3	153.2
Germany	S	M	4	9	W	138.6	200.7	221.8	215.8
Germany	S	M	4	9	W	180	207.8	238.2	214.4
Germany	S	M	4	8	W	85.8	176.7	183.8	185.7
Germany	S	M	4	9	W	155.2	212.2	243.2	236
Germany	S	M	4	9	W	116.7	180.6	193.6	199.1
Germany	S	M	4	10	W	85.3	174.2	171.4	159.6
Germany	S	M	4	8	W	160.3	206.7	219.1	219.9
Germany	S	M	4	10	W	157.2	208.5	217.9	206
Germany	S	M	4	10	W	140.9	167.3	170.3	168.5
Germany	S	M	4	9	W	163.5	199.5	210.7	202.6
Germany	S	M	4	10	W	103.3	196.8	201.5	203.6
Germany	S	M	4	9	W	134.5	177.7	N/A	196.5
Germany	S	M	2	5	W	107.7	175	196.5	220.4
Germany	S	M	2	5	W	80.3	195.6	218	215.7
Germany	S	M	2	5	W	110.7	180.5	200.8	199.3
Germany	S	M	4	10	W	144.8	197.9	200.5	201.7
Germany	S	M	2	5	W	94.5	180.9	231.9	208.3
Germany	S	M	2	5	W	91.8	185.5	223.9	225.8
Germany	S	M	3	7	W	128	189.8	210.8	213.1
Germany	S	M	3	7	W	170.4	192.5	224.1	206.5
Germany	S	M	2	5	W	80	188	213.3	223.7
Germany	S	M	2	5	W	98.4	169.1	223.4	231.5
Germany	S	M	2	5	W	79.3	204.8	235.3	234
Germany	S	M	2	5	W	82.1	216.2	260.5	249
Germany	S	M	2	5	W	59.4	199.4	236.7	236.9
Germany	S	M	4	9	W	111.9	181.2	226.4	230.8
Germany	S	M	2	6	W	145.7	210.1	251.2	252.7
Germany	S	M	2	5	SU	92.6	218.6	245.9	214.1
Germany	S	M	2	5	SU	101.6	220.2	222.4	221.7
Germany	S	M	2	5	SU	107.5	176.2	189.3	173.7
Germany	S	M	2	5	SU	101.6	173.1	212.5	215.8
Germany	S	M	2	6	SU	68.6	183	207.1	210.5
Germany	S	M	4	9	SU	94	178.8	207.3	193.8
Germany	S	M	3	7	SU	94.5	173.5	189.8	190.1
Germany	S	M	3	7	SU	102.4	169.6	185.6	N/A
Germany	S	M	4	9	SU	97	183	195.7	188.1
Germany	S	M	4	9	SU	76.7	129.2	160.9	162.6
Germany	S	M	4	10	SU	122.3	188.4	185.6	163.2
Germany	S	M	3	6	SU	100.3	214.8	240.5	207.4
Germany	S	M	4	9	SU	80.4	162.6	172.2	166.1
Germany	S	M	4	9	SU	115.3	184.4	198.1	172.9
Germany	S	M	3	7	SU	89.4	149.2	172.8	188.7
Germany	S	M	4	8	SU	89.2	174.6	188.7	163.6
Germany	S	M	4	9	SU	94.6	170.4	180.5	165
Germany	S	M	4	9	SU	108.9	163.2	178.3	160.5
Germany	S	M	4	9	SU	106.6	183.2	180.5	179.1
Germany	S	M	4	9	SU	113.7	164.1	194.1	159.7
Germany	S	M	4	9	SU	105.8	190.7	194.2	194.5
Germany	S	M	2	5	SU	102.9	151.8	188.4	160.7
Germany	S	M	2	6	SU	103.2	168.6	187.3	187.6
Germany	S	M	4	7	SU	106.3	146.3	160.5	150.8
Germany	S	M	2	5	SU	141.6	N/A	205.2	192.1
Germany	S	M	2	5	SU	91.9	153.1	155.3	159.3
Germany	S	M	2	5	SU	108.8	163.2	184.1	195.9
Germany	S	M	7	13	SU	159.6	200.7	233.8	220.8
Germany	S	M	2	5	SU	52.3	121.7	138.5	133.1
Germany	S	M	2	6	SU	150.7	208.8	238.6	237.8
Germany	S	M	2	6	SU	57.7	146.2	173.5	170.1
Germany	S	M	3	7	SU	98.9	206.2	220.2	209.2
Germany	S	M	2	6	SU	130.9	191.7	221.1	221
Germany	S	M	2	5	SU	143.5	241.6	240.7	238.9
Germany	S	M	3	7	R	121	138.8	183.6	189.3
Germany	S	M	2	5	R	119.2	123.6	149.4	151.6
Germany	S	M	4	9	R	142.6	153.9	160.8	159.9
Germany	S	M	2	5	R	122.4	130.9	175.9	175.2
Germany	S	M	4	9	R	141.9	148.2	159.2	172.6
Germany	S	M	4	9	R	154.7	152.3	189	196.4
Germany	S	M	4	9	R	127.4	144.9	173.9	181.7
Germany	S	M	4	10	R	124.4	124	137.8	149.6
Germany	S	M	2	5	R	121.3	117.4	143.2	154.1
Germany	S	M	2	5	R	91.3	94.3	115.5	130.4
Germany	S	M	2	5	R	110	122	N/A	N/A
Germany	S	M	4	9	R	138.5	145.7	181.5	159
Germany	S	M	4	9	R	140	131	165.6	191
Germany	S	M	4	9	R	100.5	110.6	152.5	141.7
Germany	S	M	3	8	R	128.7	137.7	148.5	163.9
Germany	S	M	3	8	R	105.5	110.8	166.2	173.3
Germany	S	M	2	5	R	101.3	112.4	204	N/A
Germany	S	M	3	7	R	120	140.3	195	220.9
Germany	S	M	3	8	R	99.1	99.5	118.7	132.4
Germany	S	M	4	9	R	156.9	156.1	159.2	189.5
Germany	S	M	4	10	R	139.1	142	143.3	171.1
Germany	S	M	4	9	R	127.4	131.3	162.9	206.5
Germany	S	M	4	10	R	141.8	144.3	N/A	193.2
Germany	S	M	2	5	R	103.7	107.6	304.2	N/A
Germany	S	M	2	5	R	91.7	92	137.9	N/A
Germany	S	M	4	9	R	88.4	85.4	121.7	141.9
Germany	S	M	6	12	R	113.8	117.6	147.8	148.8
Germany	S	M	3	7	R	68.8	90	139.2	159.9
Germany	S	M	2	5	R	110.3	109	161.9	157.6
Germany	S	M	2	5	R	89.9	110.9	159	163.5
Germany	S	M	2	5	R	78	78	151.2	146.5
Germany	S	M	3	7	R	116.5	127.9	N/A	210.9
Germany	S	M	6	12	R	154.4	152.3	170.7	168.2
Germany	S	M	7	16	R	82.8	82.9	130.4	133.6
Argentina	R	M	3	U	W	116.7	144.5	141.7	142.01
Argentina	R	F	U	U	W	65.08	68.41	71.29	68.37
Argentina	R	F	4	U	W	128.48	153.17	152.97	151.63
Argentina	R	F	U	U	W	86.92	143.02	140.48	129.01
Argentina	R	F	U	U	W	0	94.32	110.78	96.98
Argentina	R	F	4	U	W	95.26	126.67	131.62	119.35
Argentina	R	F	4	U	W	75.66	125.62	122.25	125.95
Argentina	R	F	4	U	W	67.3	111.49	111.21	107.82
Argentina	R	F	3	U	W	84.31	118.4	118.07	117.56
Argentina	R	F	3	U	W	31.82	87.38	84.22	69.98
Argentina	R	F	3	U	W	93.6	95.38	95.95	104.2
Argentina	R	F	4	U	W	56.28	60.48	60.52	59.13
Argentina	R	M	4	U	W	90.28	128.06	136.68	141.38
Argentina	R	F	3	U	W	135.14	136.17	141.1	137.78
Argentina	R	M	3	U	W	78.93	103	106.38	109.03
Argentina	R	M	4	U	W	105.31	137.47	148.31	135.97
Argentina	R	M	3	U	W	76.29	95.08	111.36	106.88
Argentina	R	M	4	U	W	87.17	99.98	100.9	95.42
Argentina	R	M	3	U	W	72.74	186.48	184.29	194.42
Argentina	R	M	3	U	W	119.05	136.47	156.21	148.58
Argentina	R	M	3	U	W	85.03	117.81	119.06	120.9
Argentina	R	F	3	U	W	73.64	89.86	93.31	95.01
Argentina	R	F	3	U	W	70.03	107.24	99.63	96.28
Argentina	R	F	4	U	W	83.9	104.04	106.12	104.85
Argentina	R	F	3	U	W	88.33	113.88	122.22	125.62
Argentina	R	F	4	U	W	121.42	135.56	138.13	144.41
Argentina	R	F	5	U	W	94.12	127.2	147.96	151.69
Argentina	R	F	3	U	W	86.77	114.98	115.69	111.96
Argentina	R	F	3	U	W	84.6	119.45	118.14	119.39
Argentina	R	F	3	U	W	92.71	168.48	172.22	170.48
Argentina	R	F	3	U	W	78.37	114.89	124.66	125.17
Argentina	R	F	4	U	W	116.66	140.8	161.82	154.41
Argentina	R	F	3	U	W	97.51	128.11	122.37	128.39
Argentina	R	U	U	U	W	112.1	140.98	144.73	143.03
Argentina	S	F	6	U	W	149.88	153.85	158.97	157.91
Argentina	S	F	8	U	W	154.28	155.56	166.59	163.31
Argentina	S	F	7	U	W	184.72	221.49	189.63	192.38
Argentina	S	F	9	U	W	144.7	152.19	172.11	155.59
Argentina	S	F	6	U	W	129.09	180.88	182.56	181.13
Argentina	S	F	10	U	W	138.72	143.58	147.3	144.61
Argentina	S	F	14	U	W	174.69	174.57	173.34	173.18
Argentina	S	F	7	U	W	170.08	168.33	168.96	169.39
Argentina	S	F	10	U	W	165.36	171.06	173.32	175.01
Argentina	S	M	5	U	W	94.43	98.68	107.18	94.93
Argentina	S	F	6	U	W	105.96	108.09	105.45	108.03
Argentina	S	F	7	U	W	175.16	218.07	214.12	213.3
Argentina	S	F	4	U	W	71	97.21	100.6	100.02
Argentina	S	F	8	U	W	118.72	132.33	143.61	143.12
Argentina	S	M	9	U	W	117.89	126.67	128.4	131.47
Argentina	S	F	10	U	W	154.98	153.7	154.82	153.51
Argentina	S	M	13	U	W	152.61	164.42	172.63	174.78
Argentina	S	F	15	U	W	136.05	152.97	153.22	154.38
Argentina	S	M	7	U	W	174.45	180.06	187.93	183.04
Argentina	S	M	6	U	W	70.78	77.85	93.72	99.57
Argentina	S	F	8	U	W	132.99	178.81	185.16	182.22
Argentina	S	F	8	U	W	155.53	166.34	167.23	167.74
Argentina	S	F	6	U	W	160.19	164.37	210.04	218.21
Argentina	S	F	14	U	W	197.96	212.58	219.29	209.34
Argentina	S	F	10	U	W	149.99	156.9	171.91	174.12
Argentina	S	F	4	U	W	99.97	127.78	157.16	162.98
Argentina	S	F	7	U	W	155.84	164.32	173.75	172.83
Argentina	S	F	17	U	W	160.14	170.11	171.27	169.12
Argentina	S	F	6	U	W	146.96	152.44	164.76	177.14
Argentina	S	F	10	U	W	85.95	164.25	172.65	172.64
