# Supplementary material for: Evaluation of Current Equine Influenza Vaccination Protocols Prior to Shipment, Guided by OIE Standards
Source: Vaccines (Basel). 2020 Feb 29;8(1):107. doi: 10.3390/vaccines8010107 (PMC7157717; doi:10.3390/vaccines8010107)
Supplement: Supplementary file 1 [file vaccines-08-00107-s001.zip › Supplementary Data/Table S2_Trial B.xlsx]

## Sheet: Trial B
Country	Type	Gender	Age	TNV	Vac Type	D01	D21/301	D601	D901	D1801
Germany	S	M	4	10	W	98.2658	195.576	161.614	132.165	N/A
Germany	S	M	4	9	W	140.245	206.05	186.56	163.597	143.731
Germany	S	M	4	9	W	142.031	249.418	194.753	171.313	143.388
Germany	S	M	3	7	W	107.68	211.87	203.614	182.082	146.209
Germany	S	M	3	7	W	86.5665	N/A	201.025	172.436	144.292
Germany	S	M	4	9	W	74.397	153.245	188.265	172.623	77.3573
Germany	S	M	4	9	W	138.616	215.833	201.931	174.314	162.56
Germany	S	M	4	9	W	180.048	214.415	194.794	194.432	146.48
Germany	S	F	4	8	W	85.8143	185.687	141.803	140.99	94.3225
Germany	S	F	4	9	W	155.151	236.029	209.742	183.276	N/A
Germany	S	F	4	9	W	116.712	199.081	177.875	147.027	110.602
Germany	S	F	4	10	W	85.3409	159.581	N/A	115.654	88.278
Germany	S	F	4	8	W	160.305	219.875	195.422	173.686	147.53
Germany	S	F	4	10	W	157.163	206.049	182.391	159.337	137.504
Germany	S	F	4	10	W	140.879	168.545	151.233	137.22	123.306
Germany	S	F	4	9	W	163.5	202.582	195.445	175.162	149.658
Germany	S	F	4	10	W	103.304	203.583	172.668	147.085	108.04
Germany	S	F	4	9	W	134.524	196.534	155.88	140.729	119.2
Germany	S	F	2	5	W	80.2725	215.672	160.943	149.612	110.028
Germany	S	F	2	5	W	110.692	199.268	156.965	125.883	110.092
Germany	S	F	4	10	W	144.8	201.655	149.024	136.869	N/A
Germany	S	F	2	5	W	94.4693	208.266	151.021	117.086	92.2952
Germany	S	F	2	5	W	91.7519	225.822	155.581	127.41	N/A
Germany	S	F	3	7	W	127.961	213.07	151.92	124.239	115.606
Germany	S	F	3	7	W	170.385	206.529	178.227	170.222	135.088
Germany	S	F	2	5	W	80.0402	223.739	175.442	149.892	N/A
Germany	S	F	2	5	W	79.3446	233.953	162.47	140.377	122.67
Germany	S	F	2	5	W	82.0987	248.999	188.925	161.349	N/A
Germany	S	F	2	5	W	59.3906	236.881	191.567	177.468	116.137
Germany	S	F	4	9	W	111.857	230.83	206.946	182.075	N/A
Germany	S	F	2	5	SU	92.587	214.108	171.878	145.078	115.695
Germany	S	F	2	5	SU	107.46	173.709	148.493	137.333	124.283
Germany	S	F	2	5	SU	101.562	215.834	160.979	144.798	99.5444
Germany	S	F	4	9	SU	93.9527	193.799	160.456	140.492	121.641
Germany	S	F	3	7	SU	94.5315	190.141	158.529	139.214	116.702
Germany	S	M	3	7	SU	102.385	N/A	153.361	133.002	111.313
Germany	S	M	4	9	SU	96.9544	188.057	151.089	129.119	110.301
Germany	S	F	4	9	SU	76.7154	162.556	134.513	113.705	N/A
Germany	S	F	4	10	SU	122.331	163.172	136.273	117.51	105.675
Germany	S	M	3	6	SU	100.326	207.354	190.351	173.104	N/A
Germany	S	F	4	9	SU	80.3619	166.108	130.426	117.532	89.1821
Germany	S	F	4	9	SU	115.32	172.878	170.576	164.705	142.134
Germany	S	M	3	7	SU	89.423	188.74	141.526	127.478	98.7321
Germany	S	M	4	8	SU	89.2078	163.648	144.461	129.276	118.811
Germany	S	F	4	9	SU	94.5574	165.009	150.765	136.281	N/A
Germany	S	F	4	9	SU	108.883	160.483	159.428	132.829	115.692
Germany	S	M	4	9	SU	106.636	179.142	153.592	136.468	105.027
Germany	S	F	4	9	SU	113.68	159.739	141.06	135.152	128.223
Germany	S	F	4	9	SU	105.769	194.549	170.196	153.339	121.686
Germany	S	M	2	6	SU	103.208	187.566	175.983	167.779	N/A
Germany	S	M	2	5	SU	91.8582	159.258	129.835	116.927	78.0853
Germany	S	M	7	13	SU	159.647	220.764	192.82	168.189	174.942
Germany	S	M	2	6	SU	150.716	237.824	196.873	171.683	N/A
Germany	S	M	2	6	SU	57.6521	170.134	118.683	93.9124	88.4118
Germany	S	M	3	7	SU	98.8702	209.21	122.434	113.114	N/A
Germany	S	F	2	5	SU	143.516	238.857	204.348	199.486	142.642
Germany	S	M	2	5	R	109.954	N/A	159.684	157.022	121.423
Germany	S	M	3	7	R	121.026	189.28	153.554	149.996	N/A
Germany	S	M	4	9	R	142.592	159.905	158.316	148.23	146.166
Germany	S	M	2	5	R	122.362	175.23	135.786	132.083	145.754
Germany	S	M	4	9	R	141.94	172.576	157.377	152.78	156.55
Germany	S	M	4	9	R	154.685	196.382	157.21	158.121	145.91
Germany	S	M	4	9	R	127.419	181.734	159.146	142.586	138.497
Germany	S	M	4	10	R	124.399	149.558	117.139	106.086	119.195
Germany	S	M	4	9	R	138.546	159.03	142.39	130.227	144.131
Germany	S	M	4	9	R	100.501	141.7	116.318	103.527	N/A
Germany	S	M	3	8	R	128.715	163.922	137.578	130.251	124.233
Germany	S	M	3	8	R	105.491	173.286	112.759	105.498	N/A
Germany	S	M	2	5	R	101.272	N/A	173.399	149.012	N/A
Germany	S	M	3	7	R	120.023	220.902	193.748	178.751	154.685
Germany	S	F	4	9	R	156.906	189.513	169.24	155.9	132.718
Germany	S	F	4	10	R	139.073	171.135	131.139	129.472	123.79
Germany	S	F	2	5	R	103.691	N/A	173.121	131.576	117.414
Germany	S	F	2	5	R	91.7008	N/A	146.047	138.233	119.635
Germany	S	F	4	9	R	88.3832	141.904	126.372	122.902	101.35
Germany	S	F	6	12	R	113.798	148.791	113.432	108.487	102.47
Germany	S	F	3	7	R	116.479	210.878	173.639	167.446	131.647
Germany	S	F	6	12	R	154.41	168.159	136.677	130.936	N/A
Germany	S	F	7	16	R	82.7974	133.645	84.4183	82.5952	76.1623
Japan	S	M	20	29	W	153.37	160.885	154.435	161.675	161.45
Japan	S	M	20	40	W	133.972	133.161	131.338	137.862	128.546
Japan	S	M	19	27	W	115.05	120.31	123.01	126.335	116.292
Japan	S	M	17	33	W	137.664	136.484	140.269	138.64	124.586
Japan	S	M	15	25	W	106.717	104.505	112.009	118.201	104.095
Japan	S	M	14	28	W	144.603	151.032	153.055	148.791	141.495
Japan	S	M	9	15	W	148.223	159.527	160.203	166.702	160.296
Japan	S	M	10	17	W	189.514	199.829	197.613	205.129	202.847
Japan	S	F	6	6	W	141.744	143.036	146.278	152.822	143.862
Japan	S	M	6	9	W	86.4194	93.4987	93.5521	106.078	89.495
Japan	S	M	20	27	W	166.288	172.07	179.046	183.081	N/A
Japan	S	M	18	25	W	106.126	148.68	133.041	131.57	111.546
Japan	S	M	15	27	W	84.3462	75.4072	95.9857	106.081	87.2203
Japan	S	M	15	30	W	128.171	139.012	133.947	141.207	135.631
Japan	S	F	13	14	W	162.722	169.004	165.467	176.332	171.919
Japan	S	F	13	22	W	128.715	131.958	134.061	137.545	131.181
Japan	S	M	12	19	W	165.697	179.742	174.256	177.61	168.661
Japan	S	F	11	21	W	109.176	114.434	113.496	115.003	101.544
Japan	S	F	9	12	W	167.96	175.731	173.596	176.508	167.68
Japan	S	M	14	12	W	136.085	143.668	137.053	149.722	141.933
Japan	S	M	11	6	W	183.593	191.779	191.343	194.737	186.55
Japan	S	M	14	4	W	190.144	196.662	195.284	197.157	193.375
Japan	S	M	16	30	W	125.244	129.684	124.237	136.347	130.279
Japan	S	M	15	19	W	145.154	156.012	145.395	140.694	148.291
Japan	S	M	14	12	W	137.143	125.771	144.678	162.632	N/A
Japan	S	F	12	24	W	90.665	98.0315	96	98.995	N/A
Japan	S	F	11	19	W	101.004	112.303	108.688	109.221	106.465
Japan	S	M	10	17	W	118.142	131.419	161.832	132.651	127.719
Japan	S	M	8	11	W	149.925	150.218	151.737	168.637	149.579
Japan	S	M	11	5	W	181.675	189.716	184.608	189.173	178.34
Japan	S	M	7	11	W	119.11	135.485	131.457	142.013	119.415
Japan	R	F	3	6	W	90.72	130.405	105.34	105.845	90.53
Japan	R	F	3	6	W	116.765	119.545	120.1	123.09	113.765
Japan	R	F	3	6	W	114.29	143.955	128.96	126.825	125.615
Japan	R	M	3	6	W	101.64	117.165	90.245	99.45	93.965
Japan	R	M	3	6	W	77.75	99.245	87.38	86.87	85.565
Japan	R	M	3	6	W	166.49	166.875	163.805	163.455	159.515
Japan	R	F	3	6	W	66.195	96.015	85.79	82.36	76.39
Japan	R	F	3	6	W	105.57	87.365	86.145	79.48	77.66
Japan	R	M	3	6	W	92.655	131.75	114.115	113.515	100.92
Japan	R	M	3	6	W	87.525	137.895	116.85	114.07	103.31
Japan	R	M	3	6	W	99.05	139.665	120.585	118.35	114.09
Japan	R	F	3	6	W	86.45	114.415	98.24	95.915	91.14
Japan	R	F	3	6	W	133.945	123.445	112.4	108.73	123.505
Japan	R	M	3	6	W	123.995	160.58	149.62	143.245	145.85
Japan	R	F	3	6	W	86.86	112.58	103.25	91.005	93.285
Japan	R	F	3	6	W	102.635	141.295	121.47	116.52	114.935
Japan	R	F	3	6	W	68.935	133.895	112.105	103.65	100.825
Japan	R	M	3	6	W	72.96	94.375	79.845	82.175	79.435
Japan	R	F	3	6	W	64.28	90.285	73.17	74.675	71.25
Japan	R	M	3	6	W	63.83	91.51	84.99	74.785	83.07
Japan	R	F	3	6	W	107.495	163.805	144.805	130.64	128.74
Japan	R	F	3	6	W	86.805	132.785	110.675	104.62	108.49
Japan	R	M	3	6	W	83.345	117.975	109.955	100.76	95.73
Japan	R	F	3	6	W	62.265	88.34	77.91	68.135	67.595
Japan	R	F	3	6	W	87.78	99.325	84.215	80.12	76.96
Japan	R	F	3	6	W	148.62	176.66	168.365	155.97	148.39
Japan	R	M	3	6	W	102.3	153.31	145.145	139.98	139.38
Japan	R	M	3	6	W	114.135	167.95	141.955	139.065	142.415
Japan	R	M	3	6	W	143.03	173.165	154.41	141.325	146.21
Japan	R	F	3	6	W	177.75	179.995	168.66	157.12	152.715
Japan	R	M	3	6	W	119.15	119.15	103.815	101.595	102.79
Japan	R	M	3	6	W	104.025	108.725	94.78	102.125	101.6
Japan	R	M	3	6	W	168.31	156.735	154.355	152.105	154.245
Japan	R	M	3	6	W	90.59	117.675	102.815	97.895	92.925
Japan	R	M	3	6	W	117.815	140.505	127.575	120.59	118.88
Japan	R	F	3	6	W	93.555	154.145	128.27	123.375	109.41
Japan	R	M	3	6	W	88.71	151.845	129.175	135.195	126.385
Japan	R	F	3	6	W	84.12	98.225	89.29	83.615	84.04
Japan	R	F	3	6	W	88.855	116.785	91.2	91.235	90.235
Japan	R	M	3	6	W	87.425	98.48	87.835	86.075	86.11
Japan	R	M	3	6	W	131.505	153.84	132.46	130.075	122.685
Japan	R	M	3	6	W	110.205	123.605	110.505	109.935	105.07
Japan	R	M	3	6	W	91.75	146.045	134.815	134.455	124.095
Singapore	R	M	4	4	R	131.505	153.84	132.46	130.075	N/A
Singapore	R	M	4	6	R	110.205	123.605	110.505	109.935	N/A
Singapore	R	M	4	U	R	91.75	146.045	134.815	134.455	N/A
Singapore	R	M	4	5	R	68.7034	202.009	138.583	141.803	N/A
Singapore	R	M	5	5	R	94.6506	138.754	109.337	108.673	N/A
Singapore	R	M	5	9	R	50.9761	72.8936	60.8661	58.9686	N/A
Singapore	R	M	5	U	R	66.3358	130.152	81.7983	82.4547	N/A
Singapore	R	M	5	3	R	154.906	159.798	161.142	158.847	N/A
Singapore	R	M	4	3	R	97.1337	170.051	143.517	116.761	N/A
Singapore	R	M	6	2	R	197.585	207.353	199.519	193.929	N/A
Singapore	R	M	5	U	R	111.116	131.346	111.462	128.606	N/A
Singapore	R	M	5	3	R	48.4378	147.713	104.722	88.5425	N/A
Singapore	R	M	6	U	R	113.381	150.623	123.471	124.481	N/A
Singapore	R	M	6	6	R	116.657	126.021	121.443	128.727	N/A
Singapore	R	M	4	3	R	77.2984	140.805	122.951	108.862	N/A
Singapore	R	M	5	3	R	85.9705	131.898	143.322	134.083	N/A
Singapore	R	M	8	9	R	55.356	131.181	109.775	110.841	N/A
Singapore	R	M	12	U	R	107.827	118.076	N/A	N/A	N/A
Singapore	R	M	5	3	R	94.8146	168.621	124.201	125.618	N/A
Singapore	R	M	10	7	R	113.74	143.013	135.899	123.689	N/A
Singapore	R	M	8	12	R	75.0851	92.9785	94.037	84.4578	N/A
Singapore	R	M	7	U	R	132.309	139.801	130.504	127.036	N/A
Singapore	R	F	5	7	R	142.815	159.032	131.654	148.274	N/A
Singapore	R	M	4	3	R	91.7816	145.14	124.531	122.027	N/A
Singapore	R	M	5	3	R	117.152	139.605	132.993	120.799	N/A
Singapore	R	M	6	U	R	74.6221	115.6	103.945	103.721	N/A
Singapore	R	M	4	3	R	78.4135	N/A	140.278	N/A	N/A
Singapore	R	M	6	8	R	64.5575	123.609	80.3082	80.3062	N/A
Singapore	R	M	5	3	R	117.558	144.554	109.866	106.145	N/A
Singapore	R	M	5	U	R	102.935	118.783	111.214	109.659	N/A
Singapore	R	M	5	2	R	170.455	168.168	122.626	131.017	N/A
Singapore	R	M	7	U	R	94.531	141.687	133.491	121.337	N/A
Singapore	R	F	8	11	R	94.2683	130.045	111.762	102.595	N/A
Singapore	R	M	6	5	R	76.6164	136.893	99.8935	99.328	N/A
Singapore	R	M	9	19	R	78.7811	80.3708	75.0289	69.9736	N/A
Singapore	R	M	5	U	R	117.803	139.518	132.022	126.836	N/A
Singapore	R	M	7	U	R	124.798	139.258	129.68	72.5878	N/A
Singapore	R	M	6	U	R	141.58	173.341	N/A	N/A	N/A
Singapore	R	F	5	7	R	0	124.729	128.418	124.511	N/A
Singapore	R	M	7	8	R	55.2762	129.702	111.89	103.572	N/A
Argentina	S	U	14	7	W	120.703	135.093	126.791	130.373	125.883
Argentina	S	U	11	13	W	139.016	144.601	145.905	139.25	138.773
Argentina	S	U	16	4	W	136.389	172.808	N/A	165.284	153.565
Argentina	S	U	7	9	W	26.0031	42.4614	37.3977	33.0358	N/A
Argentina	S	U	21	11	W	169.438	176.069	177.244	179.258	174.278
Argentina	S	U	16	12	W	59.1773	88.2152	78.3901	75.9271	71.7078
Argentina	S	U	18	20	W	98.4009	108.715	105.967	109.047	105.174
Argentina	S	U	10	10	W	180.535	193.074	N/A	195.226	198.269
Argentina	S	U	13	11	W	104.317	140.797	145.128	134.008	N/A
Argentina	S	U	8	4	W	167.159	179.942	173.054	174.102	168.881
Argentina	S	U	16	12	W	65.9749	159.74	139.908	137.738	N/A
Argentina	S	U	16	11	W	134.354	158.453	155.958	152.038	148.046
Argentina	S	U	9	14	W	121.57	136.83	N/A	N/A	126.613
Argentina	S	U	5	4	W	128.715	155.707	146.214	147.613	144.768
Argentina	S	U	14	22	W	110.817	N/A	N/A	113.8	111.494
Argentina	S	U	9	14	W	97.5947	125.175	123.544	119.779	111.865
Argentina	S	U	11	21	W	107.839	132.053	124.775	125.319	114.837
Argentina	S	U	6	12	W	134.338	136.891	138.713	143.759	144.599
Argentina	S	U	9	5	W	116.715	130.443	136.555	134.266	126.579
Argentina	S	U	4	4	W	106.914	145.997	139.892	138.128	129.332
Argentina	S	U	8	12	W	102.809	160.586	115.602	122.509	112.9
Argentina	S	U	12	11	W	156.815	174.102	160.02	162.339	180.891
Argentina	S	U	12	24	W	165.616	189.325	196.414	184.802	167.791
Argentina	S	U	8	10	W	140.101	171.688	168.021	173.813	175.215
Argentina	S	U	15	20	W	168.825	185.718	177.096	177.408	172.417
Argentina	S	U	9	18	W	143.932	172.51	168.771	166.413	152.545
Argentina	S	U	12	24	W	178.513	195.681	196.858	187.204	190.187
Argentina	S	U	12	26	W	127.463	156.513	142.965	146.374	141.224
Argentina	S	U	6	9	W	154.979	180.829	N/A	N/A	139.644
Argentina	S	U	5	8	W	169.646	170.631	182.801	179.938	166.416
Argentina	S	U	9	18	W	98.0749	119.305	N/A	108.527	101.232
Argentina	S	U	20	25	W	123.05	131.748	133.743	133.235	124.737
Argentina	S	U	9	14	W	168.658	180.304	187.322	186.904	186.594
